# Supplementary material for: Effect of Extracts, Fractions, and Isolated Molecules of Casearia sylvestris to Control Streptococcus mutans Cariogenic Biofilm
Source: Antibiotics (Basel). 2023 Feb 4;12(2):329. doi: 10.3390/antibiotics12020329 (PMC9952592; doi:10.3390/antibiotics12020329)
Supplement: Supplementary file 1 [file antibiotics-12-00329-s001.zip]

Archive with 1 entries (1 files):
- antibiotics-2128161-supplementary.pdf
